# Supplementary material for: Silicon-Based On-Chip Tunable High-Q-Factor and Low-Power Fano Resonators with Graphene Nanoheaters
Source: Nanomaterials (Basel). 2023 May 13;13(10):1636. doi: 10.3390/nano13101636 (PMC10222272; doi:10.3390/nano13101636)
Supplement: Supplementary file 1 [file nanomaterials-13-01636-s001.zip]

Archive with 1 entries (1 files):
- nanomaterials-2343726-supplementary.pdf
